# Supplementary material for: ﻿Novel Helicosporium and Neohelicomyces (Tubeufiaceae, Tubeufiales) species from terrestrial habitats in China and Thailand
Source: MycoKeys. 2025 Jan 10;112:81–101. doi: 10.3897/mycokeys.112.140211 (PMC11742100; doi:10.3897/mycokeys.112.140211)
Supplement: XML Treatment for Helicosporium rubrum [file mycokeys.112.140211-treatment1.xml]

<!DOCTYPE tp:taxon-treatment
  PUBLIC "-//TaxonX//DTD Taxonomic Treatment Publishing DTD v0 20100105//EN" "tax-treatment-NSO.dtd">
<tp:taxon-treatment xmlns:tp="http://www.plazi.org/taxpub"><tp:treatment-meta><kwd-group><label>Taxon classification</label><kwd>
                <named-content content-type="kingdom">Fungi</named-content>
              </kwd><kwd>
                <named-content content-type="order">Tubeufiales</named-content>
              </kwd><kwd>
                <named-content content-type="family">Tubeufiaceae</named-content>
              </kwd></kwd-group><mixed-citation publication-type="journal"><person-group><name><surname>Peng</surname><given-names>Tao</given-names></name><name><surname>Lu</surname><given-names>Yong-Zhong</given-names></name><name><surname>Bai</surname><given-names>Song</given-names></name><name><surname>Zhang</surname><given-names>Jing-Yi</given-names></name><name><surname>Xiao</surname><given-names>Xing-Juan</given-names></name><name><surname>Wu</surname><given-names>Na</given-names></name><name><surname>Ma</surname><given-names>Jian</given-names></name></person-group><article-title>﻿Novel <italic><tp:taxon-name><tp:taxon-name-part taxon-name-part-type="genus" reg="Helicosporium">Helicosporium</tp:taxon-name-part></tp:taxon-name></italic> and <italic><tp:taxon-name><tp:taxon-name-part taxon-name-part-type="genus" reg="Neohelicomyces">Neohelicomyces</tp:taxon-name-part></tp:taxon-name></italic> (<tp:taxon-name><tp:taxon-name-part taxon-name-part-type="family">Tubeufiaceae</tp:taxon-name-part></tp:taxon-name>, <tp:taxon-name><tp:taxon-name-part taxon-name-part-type="order">Tubeufiales</tp:taxon-name-part></tp:taxon-name>) species from terrestrial habitats in China and Thailand</article-title><source>MycoKeys</source><day>10</day><month>01</month><year>2025</year><volume>112</volume><fpage>81</fpage><lpage>101</lpage><pub-id pub-id-type="doi">10.3897/mycokeys.112.140211</pub-id></mixed-citation></tp:treatment-meta><tp:nomenclature><label>﻿</label><tp:taxon-name>
              <object-id xmlns:xlink="http://www.w3.org/1999/xlink" content-type="arpha" xlink:type="simple">9D454E4C-7782-5D83-B8BD-8046B7EB7022</object-id>
              <tp:taxon-name-part taxon-name-part-type="genus" reg="Helicosporium">Helicosporium</tp:taxon-name-part>
              <tp:taxon-name-part taxon-name-part-type="species" reg="rubrum">rubrum</tp:taxon-name-part>
              <object-id xmlns:xlink="http://www.w3.org/1999/xlink" content-type="mycobank" xlink:type="simple">902923</object-id>
              <object-id xmlns:xlink="http://www.w3.org/1999/xlink" xlink:type="simple">Facesoffungi Number: FoF16908</object-id>
            </tp:taxon-name><tp:taxon-authority>J. Ma &amp; Y.Z. Lu</tp:taxon-authority><tp:taxon-status xmlns:xlink="http://www.w3.org/1999/xlink" xlink:type="simple">sp. nov.</tp:taxon-status><xref ref-type="fig" rid="F2">Fig. 2</xref></tp:nomenclature><tp:treatment-sec sec-type="Holotype" id="SECID0ELVDI"><title>Holotype.</title><p><named-content xmlns:xlink="http://www.w3.org/1999/xlink" content-type="dwc:institutional_code" xlink:title="Mae Fah Luang University" xlink:href="http://grbio.org/institution/mae-fah-laung-university" xlink:type="simple">MFLU</named-content> 24–0035.</p></tp:treatment-sec><tp:treatment-sec sec-type="etymology" id="SECID0EWVDI"><title>Etymology.</title><p>‘‘<italic><tp:taxon-name><tp:taxon-name-part taxon-name-part-type="genus" reg="Helicosporium"/><tp:taxon-name-part taxon-name-part-type="species" reg="rubrum">rubrum</tp:taxon-name-part></tp:taxon-name></italic>’’ refers to the red-brown colonies on the woody substrate.</p></tp:treatment-sec><tp:treatment-sec sec-type="description" id="SECID0EGWDI"><title>Description.</title><p><bold><italic>Saprobic</italic></bold> on decaying wood in a terrestrial habitat. Asexual morph Undetermined. <bold><italic>Sexual morph</italic>: <italic>Ascomata</italic></bold> 151–185.5 µm high, 138–157 µm diam., superficial, seated on a subiculum, solitary, scattered, globose to subglobose, bright reddish yellow to brown yellow, with central narrow ostiole; setae were not observed, comprising short projections of setae-like, 10–35 × 4.5–8 µm. <bold><italic>Peridium</italic></bold> 17.5–22 µm wide, composed of several layers of hyaline to bright yellow cells of <bold><italic>textura angularis</italic></bold>, outer layer yellow cells, and inner layer pale yellow to hyaline cells. <bold><italic>Hamathecium</italic></bold> comprising numerous, 1.5–2.5 µm wide, filiform, branched, septate, hyaline pseudoparaphyses. <bold><italic>Asci</italic></bold> 51–77 × 8–12.5 µm (x̄ = 64 × 10 μm, n = 20), 8-spored, bitunicate, fissitunicate, cylindrical to clavate or saccate, short-pedicellate, apically rounded, basally flexious. <bold><italic>Ascospores</italic></bold> 27–35 × 3–4.5 µm (x̄ = 31.5 × 4 μm, n = 20), overlapping 2–3-seriate, fusiform, tapering towards the ends, widest at the central part, straight to slightly curved, multi-septate, hyaline, smooth-walled.</p></tp:treatment-sec><tp:treatment-sec sec-type="description" id="SECID0EJXDI"><title>Culture characteristics.</title><p>Conidia germinated on <abbrev xmlns:xlink="http://www.w3.org/1999/xlink" xlink:title="potato dextrose agar" id="ABBRID0EPXDI" xlink:type="simple">PDA</abbrev>, producing germ tubes within 10 hours. <italic>Colonies</italic> on <abbrev xmlns:xlink="http://www.w3.org/1999/xlink" xlink:title="potato dextrose agar" id="ABBRID0EVXDI" xlink:type="simple">PDA</abbrev> reached a diameter of 29 mm after 49 days of incubation at 25 °C, exhibiting an irregular shape with radially furrowed at the centre and velvety surface, white to pale brown in <abbrev xmlns:xlink="http://www.w3.org/1999/xlink" xlink:title="potato dextrose agar" id="ABBRID0EZXDI" xlink:type="simple">PDA</abbrev> medium.</p></tp:treatment-sec><tp:treatment-sec sec-type="material" id="SECID0E4XDI"><title>Material examined.</title><p>Thailand • Chiangmai, Mushroom Research Center (<abbrev xmlns:xlink="http://www.w3.org/1999/xlink" xlink:title="Mushroom Research Center" id="ABBRID0EDYDI" xlink:type="simple">MRC</abbrev>), on rotting wood in a terrestrial habitat, 11 September 2020, Jing-Yi Zhang, Y251 (<named-content xmlns:xlink="http://www.w3.org/1999/xlink" content-type="dwc:institutional_code" xlink:title="Mae Fah Luang University" xlink:href="http://grbio.org/institution/mae-fah-laung-university" xlink:type="simple">MFLU</named-content> 24–0035, holotype), ex-type living culture <named-content xmlns:xlink="http://www.w3.org/1999/xlink" content-type="dwc:institutional_code" xlink:title="Mae Fah Luang University Culture Collection" xlink:href="http://grbio.org/institution/mae-fah-luang-university-culture-collection" xlink:type="simple">MFLUCC</named-content> 24–0090 = <abbrev xmlns:xlink="http://www.w3.org/1999/xlink" content-type="institution" xlink:title="Guizhou Culture Collection" id="ABBRID0ERYDI" xlink:type="simple">GZCC</abbrev> 24–0149.</p><fig id="F2" position="float" orientation="portrait"><object-id xmlns:xlink="http://www.w3.org/1999/xlink" content-type="doi" xlink:type="simple">10.3897/mycokeys.112.140211.figure2</object-id><object-id xmlns:xlink="http://www.w3.org/1999/xlink" content-type="arpha" xlink:type="simple">C0CF171A-4A39-5891-B8C6-45B4FE336D0A</object-id><label>Figure 2.</label><caption><p><italic><tp:taxon-name><tp:taxon-name-part taxon-name-part-type="genus" reg="Helicosporium">Helicosporium</tp:taxon-name-part><tp:taxon-name-part taxon-name-part-type="species" reg="rubrum">rubrum</tp:taxon-name-part></tp:taxon-name></italic> (<named-content xmlns:xlink="http://www.w3.org/1999/xlink" content-type="dwc:institutional_code" xlink:title="Mae Fah Luang University" xlink:href="http://grbio.org/institution/mae-fah-laung-university" xlink:type="simple">MFLU</named-content> 24–0035, holotype) <bold>a, b</bold> ascomata on the host surface <bold>c</bold> vertical sections of ascomata <bold>d</bold> peridium <bold>e</bold> hamathecium pseudoparaphyses <bold>f, g</bold> short projections of setae-like <bold>h–j</bold> asci <bold>l–o</bold> ascospores <bold>k</bold> germinating ascospore <bold>p, q</bold> surface and reverse colonies on <abbrev xmlns:xlink="http://www.w3.org/1999/xlink" xlink:title="potato dextrose agar" id="ABBRID0EA1DI" xlink:type="simple">PDA</abbrev> after 49 days of incubation at 25 °C. Scale bars: 50 μm (<bold>c</bold>); 20 μm (<bold>g–j</bold>); 10 μm (<bold>d–f, k–o</bold>).</p></caption><graphic xmlns:xlink="http://www.w3.org/1999/xlink" xlink:href="mycokeys-112-081-g002.jpg" position="float" orientation="portrait" xlink:type="simple" id="oo_1217275.jpg"><uri content-type="original_file" xlink:type="simple">https://binary.pensoft.net/fig/1217275</uri></graphic></fig></tp:treatment-sec><tp:treatment-sec sec-type="notes" id="SECID0EP1DI"><title>Notes.</title><p>Our newly isolated strains (<named-content xmlns:xlink="http://www.w3.org/1999/xlink" content-type="dwc:institutional_code" xlink:title="Mae Fah Luang University Culture Collection" xlink:href="http://grbio.org/institution/mae-fah-luang-university-culture-collection" xlink:type="simple">MFLUCC</named-content> 24–0090 and <abbrev xmlns:xlink="http://www.w3.org/1999/xlink" content-type="institution" xlink:title="Guizhou Culture Collection" id="ABBRID0E11DI" xlink:type="simple">GZCC</abbrev> 24–0149) formed a sister relationship with <italic><tp:taxon-name><tp:taxon-name-part taxon-name-part-type="genus" reg="Helicosporium">H.</tp:taxon-name-part><tp:taxon-name-part taxon-name-part-type="species" reg="flavum">flavum</tp:taxon-name-part></tp:taxon-name></italic> (<named-content xmlns:xlink="http://www.w3.org/1999/xlink" content-type="dwc:institutional_code" xlink:title="Mae Fah Luang University Culture Collection" xlink:href="http://grbio.org/institution/mae-fah-luang-university-culture-collection" xlink:type="simple">MFLUCC</named-content> 16–1230 and <abbrev xmlns:xlink="http://www.w3.org/1999/xlink" content-type="institution" xlink:title="Guizhou Culture Collection" id="ABBRID0EP2DI" xlink:type="simple">GZCC</abbrev> 24–0487), supported by 100% <abbrev xmlns:xlink="http://www.w3.org/1999/xlink" xlink:title="maximum likelihood" id="ABBRID0EU2DI" xlink:type="simple">ML</abbrev>/1.00 PP support (Fig. <xref ref-type="fig" rid="F1">1</xref>). A comparison of the ITS, LSU, and <italic>tef</italic>1-α sequence data between our strain (<named-content xmlns:xlink="http://www.w3.org/1999/xlink" content-type="dwc:institutional_code" xlink:title="Mae Fah Luang University Culture Collection" xlink:href="http://grbio.org/institution/mae-fah-luang-university-culture-collection" xlink:type="simple">MFLUCC</named-content> 24–0090) and <italic><tp:taxon-name><tp:taxon-name-part taxon-name-part-type="genus" reg="Helicosporium">H.</tp:taxon-name-part><tp:taxon-name-part taxon-name-part-type="species" reg="flavum">flavum</tp:taxon-name-part></tp:taxon-name></italic> (<named-content xmlns:xlink="http://www.w3.org/1999/xlink" content-type="dwc:institutional_code" xlink:title="Mae Fah Luang University Culture Collection" xlink:href="http://grbio.org/institution/mae-fah-luang-university-culture-collection" xlink:type="simple">MFLUCC</named-content> 16–1230) revealed nucleotide base differences of 19/506 bp (3.8%, including four gaps), 10/757 bp (1.3%, without gap), and 26/904 bp (2.9%, including four gaps), respectively. Morphologically, <italic><tp:taxon-name><tp:taxon-name-part taxon-name-part-type="genus" reg="Helicosporium">Helicosporium</tp:taxon-name-part><tp:taxon-name-part taxon-name-part-type="species" reg="rubrum">rubrum</tp:taxon-name-part></tp:taxon-name></italic> resembles <italic><tp:taxon-name><tp:taxon-name-part taxon-name-part-type="genus" reg="Helicosporium">H.</tp:taxon-name-part><tp:taxon-name-part taxon-name-part-type="species" reg="flavum">flavum</tp:taxon-name-part></tp:taxon-name></italic> (<named-content xmlns:xlink="http://www.w3.org/1999/xlink" content-type="dwc:institutional_code" xlink:title="Mae Fah Luang University" xlink:href="http://grbio.org/institution/mae-fah-laung-university" xlink:type="simple">MFLU</named-content> 17–0704) in having solitary, scattered, globose to subglobose, bright reddish-yellow to brown-yellow ascomata; bitunicate, fissitunicate, cylindrical to clavate asci; and fusiform, straight to slightly curved, multi-septate, hyaline ascospores (<xref ref-type="bibr" rid="B5">Brahmanage et al. 2017</xref>). However, <italic><tp:taxon-name><tp:taxon-name-part taxon-name-part-type="genus" reg="Helicosporium">H.</tp:taxon-name-part><tp:taxon-name-part taxon-name-part-type="species" reg="rubrum">rubrum</tp:taxon-name-part></tp:taxon-name></italic> differs from <italic><tp:taxon-name><tp:taxon-name-part taxon-name-part-type="genus" reg="Helicosporium">H.</tp:taxon-name-part><tp:taxon-name-part taxon-name-part-type="species" reg="flavum">flavum</tp:taxon-name-part></tp:taxon-name></italic> by having smaller asci (51–77 × 8–12.5 µm vs. 70–130 × 12–16 µm) and shorter ascospores (27–35 × 3–4.5 µm vs. 40–60 × 8–12 µm) (<xref ref-type="bibr" rid="B5">Brahmanage et al. 2017</xref>). Additionally, <italic><tp:taxon-name><tp:taxon-name-part taxon-name-part-type="genus" reg="Helicosporium">H.</tp:taxon-name-part><tp:taxon-name-part taxon-name-part-type="species" reg="flavum">flavum</tp:taxon-name-part></tp:taxon-name></italic> exhibits brown to black-brown setae, absent in <italic><tp:taxon-name><tp:taxon-name-part taxon-name-part-type="genus" reg="Helicosporium">H.</tp:taxon-name-part><tp:taxon-name-part taxon-name-part-type="species" reg="rubrum">rubrum</tp:taxon-name-part></tp:taxon-name></italic> (<xref ref-type="bibr" rid="B5">Brahmanage et al. 2017</xref>). Therefore, based on morphological and molecular data, we propose <italic><tp:taxon-name><tp:taxon-name-part taxon-name-part-type="genus" reg="Helicosporium">Helicosporium</tp:taxon-name-part><tp:taxon-name-part taxon-name-part-type="species" reg="rubrum">rubrum</tp:taxon-name-part></tp:taxon-name></italic> as a new species (<xref ref-type="bibr" rid="B7">Chethana et al. 2021</xref>).</p></tp:treatment-sec><tp:treatment-sec><!--Section generated to contain objects referenced in tp:taxon-treatment.--><fig id="F1" position="float" orientation="portrait"><object-id xmlns:xlink="http://www.w3.org/1999/xlink" content-type="doi" xlink:type="simple">10.3897/mycokeys.112.140211.figure1</object-id><object-id xmlns:xlink="http://www.w3.org/1999/xlink" content-type="arpha" xlink:type="simple">4CBE22C0-7751-5AA7-9155-1BFD37A877C6</object-id><label>Figure 1.</label><caption><p>Phylogram generated from the best scoring of the RAxML tree based on the combined LSU, ITS, <italic>tef</italic>1-α, and <italic>rpb</italic>2 sequence dataset, indicating <italic><tp:taxon-name><tp:taxon-name-part taxon-name-part-type="genus" reg="Helicosporium">Helicosporium</tp:taxon-name-part></tp:taxon-name></italic> and <italic><tp:taxon-name><tp:taxon-name-part taxon-name-part-type="genus" reg="Neohelicomyces">Neohelicomyces</tp:taxon-name-part></tp:taxon-name></italic> species. <italic><tp:taxon-name><tp:taxon-name-part taxon-name-part-type="genus" reg="Botryosphaeria">Botryosphaeria</tp:taxon-name-part><tp:taxon-name-part taxon-name-part-type="species" reg="agaves">agaves</tp:taxon-name-part></tp:taxon-name></italic> (<named-content xmlns:xlink="http://www.w3.org/1999/xlink" content-type="dwc:institutional_code" xlink:title="Mae Fah Luang University Culture Collection" xlink:href="http://grbio.org/institution/mae-fah-luang-university-culture-collection" xlink:type="simple">MFLUCC</named-content> 10–0051) and <italic><tp:taxon-name><tp:taxon-name-part taxon-name-part-type="genus" reg="Botryosphaeria">B.</tp:taxon-name-part><tp:taxon-name-part taxon-name-part-type="species" reg="dothidea">dothidea</tp:taxon-name-part></tp:taxon-name></italic> (CBS 115476) were selected as outgroup taxa. Bootstrap support values from maximum likelihood (<abbrev xmlns:xlink="http://www.w3.org/1999/xlink" xlink:title="maximum likelihood" id="ABBRID0E3NDI" xlink:type="simple">ML</abbrev>) equal to or greater than 75% and Bayesian posterior probabilities (PP) equal to or greater than 0.95 are shown near the nodes as <abbrev xmlns:xlink="http://www.w3.org/1999/xlink" xlink:title="maximum likelihood" id="ABBRID0EAODI" xlink:type="simple">ML</abbrev>/PP, respectively. “<sup>T</sup>” denotes ex-holotype strains. New species are in bold blue.</p></caption><graphic xmlns:xlink="http://www.w3.org/1999/xlink" xlink:href="mycokeys-112-081-g001.jpg" position="float" orientation="portrait" xlink:type="simple" id="oo_1217274.jpg"><uri content-type="original_file" xlink:type="simple">https://binary.pensoft.net/fig/1217274</uri></graphic></fig></tp:treatment-sec><ref-list><ref id="B5"><mixed-citation xmlns:xlink="http://www.w3.org/1999/xlink" xlink:type="simple"><person-group><name name-style="western"><surname>Brahmanage</surname><given-names>R</given-names></name><name name-style="western"><surname>Lu</surname><given-names>Y</given-names></name><name name-style="western"><surname>Bhat</surname><given-names>DJ</given-names></name><name name-style="western"><surname>Wanasinghe</surname><given-names>D</given-names></name><name name-style="western"><surname>Yan</surname><given-names>J</given-names></name><name name-style="western"><surname>Hyde</surname><given-names>KD</given-names></name><name name-style="western"><surname>Boonmee</surname><given-names>S</given-names></name></person-group> (<year>2017</year>) Phylogenetic investigations on freshwater fungi in <tp:taxon-name><tp:taxon-name-part taxon-name-part-type="family">Tubeufiaceae</tp:taxon-name-part></tp:taxon-name> (<tp:taxon-name><tp:taxon-name-part taxon-name-part-type="order">Tubeufiales</tp:taxon-name-part></tp:taxon-name>) reveals the new genus <italic><tp:taxon-name><tp:taxon-name-part taxon-name-part-type="genus">Dictyospora</tp:taxon-name-part></tp:taxon-name></italic> and new species <italic><tp:taxon-name><tp:taxon-name-part taxon-name-part-type="genus">Chlamydotubeufia</tp:taxon-name-part><tp:taxon-name-part taxon-name-part-type="species">aquatica</tp:taxon-name-part></tp:taxon-name></italic> and <italic><tp:taxon-name><tp:taxon-name-part taxon-name-part-type="genus">Helicosporium</tp:taxon-name-part><tp:taxon-name-part taxon-name-part-type="species">flavum.</tp:taxon-name-part></tp:taxon-name></italic> Mycosphere 8(7): 917–933. <ext-link xlink:href="10.5943/mycosphere/8/7/8" ext-link-type="doi" xlink:type="simple">https://doi.org/10.5943/mycosphere/8/7/8</ext-link></mixed-citation></ref><ref id="B7"><mixed-citation xmlns:xlink="http://www.w3.org/1999/xlink" xlink:type="simple"><person-group><name name-style="western"><surname>Chethana</surname><given-names>KT</given-names></name><name name-style="western"><surname>Manawasinghe</surname><given-names>IS</given-names></name><name name-style="western"><surname>Hurdeal</surname><given-names>V</given-names></name><name name-style="western"><surname>Bhunjun</surname><given-names>CS</given-names></name><name name-style="western"><surname>Appadoo</surname><given-names>M</given-names></name><name name-style="western"><surname>Gentekaki</surname><given-names>E</given-names></name><name name-style="western"><surname>Raspé</surname><given-names>O</given-names></name><name name-style="western"><surname>Promputtha</surname><given-names>I</given-names></name><name name-style="western"><surname>Hyde</surname><given-names>KD</given-names></name></person-group> (<year>2021</year>) What are fungal species and how to delineate them? Fungal Diversity 109(1): 1–25. <ext-link xlink:href="10.1007/s13225-021-00483-9" ext-link-type="doi" xlink:type="simple">https://doi.org/10.1007/s13225-021-00483-9</ext-link></mixed-citation></ref></ref-list></tp:taxon-treatment>
