# Supplementary material for: ﻿Novel Helicosporium and Neohelicomyces (Tubeufiaceae, Tubeufiales) species from terrestrial habitats in China and Thailand
Source: MycoKeys. 2025 Jan 10;112:81–101. doi: 10.3897/mycokeys.112.140211 (PMC11742100; doi:10.3897/mycokeys.112.140211)
Supplement: XML Treatment for Neohelicomyces maolanensis [file mycokeys.112.140211-treatment2.xml]

<!DOCTYPE tp:taxon-treatment
  PUBLIC "-//TaxonX//DTD Taxonomic Treatment Publishing DTD v0 20100105//EN" "tax-treatment-NSO.dtd">
<tp:taxon-treatment xmlns:tp="http://www.plazi.org/taxpub"><tp:treatment-meta><kwd-group><label>Taxon classification</label><kwd>
                <named-content content-type="kingdom">Fungi</named-content>
              </kwd><kwd>
                <named-content content-type="order">Tubeufiales</named-content>
              </kwd><kwd>
                <named-content content-type="family">Tubeufiaceae</named-content>
              </kwd></kwd-group><mixed-citation publication-type="journal"><person-group><name><surname>Peng</surname><given-names>Tao</given-names></name><name><surname>Lu</surname><given-names>Yong-Zhong</given-names></name><name><surname>Bai</surname><given-names>Song</given-names></name><name><surname>Zhang</surname><given-names>Jing-Yi</given-names></name><name><surname>Xiao</surname><given-names>Xing-Juan</given-names></name><name><surname>Wu</surname><given-names>Na</given-names></name><name><surname>Ma</surname><given-names>Jian</given-names></name></person-group><article-title>﻿Novel <italic><tp:taxon-name><tp:taxon-name-part taxon-name-part-type="genus" reg="Helicosporium">Helicosporium</tp:taxon-name-part></tp:taxon-name></italic> and <italic><tp:taxon-name><tp:taxon-name-part taxon-name-part-type="genus" reg="Neohelicomyces">Neohelicomyces</tp:taxon-name-part></tp:taxon-name></italic> (<tp:taxon-name><tp:taxon-name-part taxon-name-part-type="family">Tubeufiaceae</tp:taxon-name-part></tp:taxon-name>, <tp:taxon-name><tp:taxon-name-part taxon-name-part-type="order">Tubeufiales</tp:taxon-name-part></tp:taxon-name>) species from terrestrial habitats in China and Thailand</article-title><source>MycoKeys</source><day>10</day><month>01</month><year>2025</year><volume>112</volume><fpage>81</fpage><lpage>101</lpage><pub-id pub-id-type="doi">10.3897/mycokeys.112.140211</pub-id></mixed-citation></tp:treatment-meta><tp:nomenclature><label>﻿</label><tp:taxon-name>
              <object-id xmlns:xlink="http://www.w3.org/1999/xlink" content-type="arpha" xlink:type="simple">D81D1F4C-2471-5853-93C6-7BF93318FF18</object-id>
              <tp:taxon-name-part taxon-name-part-type="genus" reg="Neohelicomyces">Neohelicomyces</tp:taxon-name-part>
              <tp:taxon-name-part taxon-name-part-type="species" reg="maolanensis">maolanensis</tp:taxon-name-part>
              <object-id xmlns:xlink="http://www.w3.org/1999/xlink" content-type="mycobank" xlink:type="simple">902921</object-id>
              <object-id xmlns:xlink="http://www.w3.org/1999/xlink" xlink:type="simple">Facesoffungi Number: FoF16909</object-id>
            </tp:taxon-name><tp:taxon-authority>J. Ma &amp; Y.Z. Lu</tp:taxon-authority><tp:taxon-status xmlns:xlink="http://www.w3.org/1999/xlink" xlink:type="simple">sp. nov.</tp:taxon-status><xref ref-type="fig" rid="F3">Fig. 3</xref></tp:nomenclature><tp:treatment-sec sec-type="Holotype" id="SECID0EHBAK"><title>Holotype.</title><p>HKAS 128855.</p></tp:treatment-sec><tp:treatment-sec sec-type="etymology" id="SECID0EMBAK"><title>Etymology.</title><p>‘‘<italic><tp:taxon-name><tp:taxon-name-part taxon-name-part-type="genus" reg="Neohelicomyces"/><tp:taxon-name-part taxon-name-part-type="species" reg="maolanensis">maolanensis</tp:taxon-name-part></tp:taxon-name></italic>’’ refers to its collection site, where the fungus was collected.</p></tp:treatment-sec><tp:treatment-sec sec-type="description" id="SECID0E3BAK"><title>Description.</title><p><bold><italic>Saprobic</italic></bold> on decaying wood in a forest. <bold><italic>Sexual morph</italic></bold> Undetermined. <bold><italic>Asexual morph</italic></bold> Hyphomycetous, helicosporous. <bold><italic>Colonies</italic></bold> on natural substrate superficial, effuse, solitary, scattered or gregarious, white to pale brown. <bold><italic>Mycelium</italic></bold> partly immersed, partly superficial, composed of pale brown to brown, branched, septate, guttulate, smooth. <bold><italic>Conidiophores</italic></bold> 201–230 μm long, 3–4.5 μm wide (x̄ = 220 × 3.5 μm, n = 20), macronematous, mononematous, procumbent, solitary, cylindrical, tapering at tip, flexuous, unbranched, septate, slightly constricted at septa, hyaline to pale brown, smooth-walled, thick-walled. <bold><italic>Conidiogenous cells</italic></bold> 13.5–18.5 μm long, 2.5–4 μm wide (x̄ = 16 × 3.5 μm, n = 30), holoblastic, monoblastic to polyblastic, integrated, intercalary or terminal, cylindrical or subcylindrical, with a denticulate protrusion, truncate at apex after conidial secession, hyaline to pale brown, smooth-walled. <bold><italic>Conidia</italic></bold> solitary, acropleurogenous, helicoid, tapering towards the rounded ends, developing on tooth-like protrusions, 13.5–19 μm diam. and conidial filament 2.5–3 μm wide (x̄ = 16 × 2.8 μm, n = 30), 105–134 μm long (x̄ = 116.5 μm, n = 30), aseptate, tightly coiled 3–3<sup>3</sup>/<sub>4</sub> times, becoming loosely coiled when the conidia are young in water and not becoming loose when the conidia mature in water, guttulate, hyaline, smooth-walled.</p></tp:treatment-sec><tp:treatment-sec sec-type="description" id="SECID0ERDAK"><title>Culture characteristics.</title><p>Conidia germinated on <abbrev xmlns:xlink="http://www.w3.org/1999/xlink" xlink:title="potato dextrose agar" id="ABBRID0EXDAK" xlink:type="simple">PDA</abbrev>, producing germ tubes within 8 hours. <italic>Colonies</italic> on <abbrev xmlns:xlink="http://www.w3.org/1999/xlink" xlink:title="potato dextrose agar" id="ABBRID0E4DAK" xlink:type="simple">PDA</abbrev> reached a diameter of 24 mm after 37 days of incubation at 25 °C, exhibiting an irregular shape with a flat surface and undulate margin, pale brown to brown in <abbrev xmlns:xlink="http://www.w3.org/1999/xlink" xlink:title="potato dextrose agar" id="ABBRID0EBEAK" xlink:type="simple">PDA</abbrev> medium.</p><fig id="F3" position="float" orientation="portrait"><object-id xmlns:xlink="http://www.w3.org/1999/xlink" content-type="doi" xlink:type="simple">10.3897/mycokeys.112.140211.figure3</object-id><object-id xmlns:xlink="http://www.w3.org/1999/xlink" content-type="arpha" xlink:type="simple">138F867C-43C1-54D3-BB8D-12C4C0527C0C</object-id><label>Figure 3.</label><caption><p><italic><tp:taxon-name><tp:taxon-name-part taxon-name-part-type="genus" reg="Neohelicomyces">Neohelicomyces</tp:taxon-name-part><tp:taxon-name-part taxon-name-part-type="species" reg="maolanensis">maolanensis</tp:taxon-name-part></tp:taxon-name></italic> (HKAS 128855, holotype) <bold>a</bold> colonies on the host surface <bold>b–d</bold> conidiophores, conidiogenous cells with conidia <bold>e, f</bold> conidiogenous cells <bold>h, i, l–n</bold> conidia <bold>g</bold> germinated conidium <bold>j, k</bold> surface and reverse colonies on <abbrev xmlns:xlink="http://www.w3.org/1999/xlink" xlink:title="potato dextrose agar" id="ABBRID0EEFAK" xlink:type="simple">PDA</abbrev> after 37 days of incubation at 25 °C. Scale bars: 50 μm (<bold>b, c</bold>); 20 μm (<bold>d–f</bold>); 10 μm (<bold>g</bold>); 5 μm (<bold>h, i, l–n</bold>).</p></caption><graphic xmlns:xlink="http://www.w3.org/1999/xlink" xlink:href="mycokeys-112-081-g003.jpg" position="float" orientation="portrait" xlink:type="simple" id="oo_1217276.jpg"><uri content-type="original_file" xlink:type="simple">https://binary.pensoft.net/fig/1217276</uri></graphic></fig></tp:treatment-sec><tp:treatment-sec sec-type="material" id="SECID0EVFAK"><title>Material examined.</title><p>China • Guizhou Province, Qiannan Buyi and Miao Autonomous Prefecture, Libo County, on rotting wood in a terrestrial habitat, 10 April 2022, Jian Ma, MN5 (HKAS 128855, holotype), ex-type living culture <abbrev xmlns:xlink="http://www.w3.org/1999/xlink" content-type="institution" xlink:title="Guizhou Culture Collection" id="ABBRID0E2FAK" xlink:type="simple">GZCC</abbrev> 23–0079; • Ibid., MN5.1 (<abbrev xmlns:xlink="http://www.w3.org/1999/xlink" content-type="institution" xlink:title="Guizhou Academy of Agriculture Sciences" id="ABBRID0EAGAK" xlink:type="simple">GZAAS</abbrev> 23–0634, paratype), ex-paratype living culture <abbrev xmlns:xlink="http://www.w3.org/1999/xlink" content-type="institution" xlink:title="Guizhou Culture Collection" id="ABBRID0EFGAK" xlink:type="simple">GZCC</abbrev> 23–0148.</p></tp:treatment-sec><tp:treatment-sec sec-type="notes" id="SECID0EKGAK"><title>Notes.</title><p><italic><tp:taxon-name><tp:taxon-name-part taxon-name-part-type="genus" reg="Neohelicomyces">Neohelicomyces</tp:taxon-name-part><tp:taxon-name-part taxon-name-part-type="species" reg="maolanensis">maolanensis</tp:taxon-name-part></tp:taxon-name></italic> (HKAS 128855) is morphologically similar to <italic><tp:taxon-name><tp:taxon-name-part taxon-name-part-type="genus" reg="Neohelicomyces">N.</tp:taxon-name-part><tp:taxon-name-part taxon-name-part-type="species" reg="deschampsiae">deschampsiae</tp:taxon-name-part></tp:taxon-name></italic> (CBS H–23590) in having erect, flexuous, multi-septate, brown conidiophores; monoblastic to polyblastic, intercalary, pale brown conidiogenous cells; and solitary, hyaline conidia (<xref ref-type="bibr" rid="B10">Crous et al. 2019a</xref>). However, <italic><tp:taxon-name><tp:taxon-name-part taxon-name-part-type="genus" reg="Neohelicomyces">Neohelicomyces</tp:taxon-name-part><tp:taxon-name-part taxon-name-part-type="species" reg="maolanensis">maolanensis</tp:taxon-name-part></tp:taxon-name></italic> can be distinguished from <italic><tp:taxon-name><tp:taxon-name-part taxon-name-part-type="genus" reg="Neohelicomyces">N.</tp:taxon-name-part><tp:taxon-name-part taxon-name-part-type="species" reg="deschampsiae">deschampsiae</tp:taxon-name-part></tp:taxon-name></italic> by its greater number of coils (3–3<sup>3</sup>/<sub>4</sub> times vs. 2–3 times), smaller conidial diameter (13.5–19 μm vs. 19–22 μm), and wider conidial filaments (2.5–3 μm vs. 2–2.5 μm) (<xref ref-type="bibr" rid="B10">Crous et al. 2019a</xref>). According to the phylogenetic analysis (Fig. <xref ref-type="fig" rid="F1">1</xref>), our new isolates formed a distinct lineage within the clade, which comprises <italic><tp:taxon-name><tp:taxon-name-part taxon-name-part-type="genus" reg="Neohelicomyces">N.</tp:taxon-name-part><tp:taxon-name-part taxon-name-part-type="species" reg="helicosporous">helicosporous</tp:taxon-name-part></tp:taxon-name></italic> (<abbrev xmlns:xlink="http://www.w3.org/1999/xlink" content-type="institution" xlink:title="Guizhou Culture Collection" id="ABBRID0EXIAK" xlink:type="simple">GZCC</abbrev> 23–0633 and <abbrev xmlns:xlink="http://www.w3.org/1999/xlink" content-type="institution" xlink:title="Guizhou Culture Collection" id="ABBRID0E3IAK" xlink:type="simple">GZCC</abbrev> 23–0634), <italic><tp:taxon-name><tp:taxon-name-part taxon-name-part-type="genus" reg="Neohelicomyces">N.</tp:taxon-name-part><tp:taxon-name-part taxon-name-part-type="species" reg="hyalosporous">hyalosporous</tp:taxon-name-part></tp:taxon-name></italic> (<abbrev xmlns:xlink="http://www.w3.org/1999/xlink" content-type="institution" xlink:title="Guizhou Culture Collection" id="ABBRID0EMJAK" xlink:type="simple">GZCC</abbrev> 16–0086), <italic><tp:taxon-name><tp:taxon-name-part taxon-name-part-type="genus" reg="Neohelicomyces">N.</tp:taxon-name-part><tp:taxon-name-part taxon-name-part-type="species" reg="qixingyaensis">qixingyaensis</tp:taxon-name-part></tp:taxon-name></italic> (CGMCC 3.25569), and <italic><tp:taxon-name><tp:taxon-name-part taxon-name-part-type="genus" reg="Neohelicomyces">N.</tp:taxon-name-part><tp:taxon-name-part taxon-name-part-type="species" reg="subtropicus">subtropicus</tp:taxon-name-part></tp:taxon-name></italic> (<abbrev xmlns:xlink="http://www.w3.org/1999/xlink" content-type="institution" xlink:title="Guizhou Culture Collection" id="ABBRID0EHKAK" xlink:type="simple">GZCC</abbrev> 23–0076 and <abbrev xmlns:xlink="http://www.w3.org/1999/xlink" content-type="institution" xlink:title="Guizhou Culture Collection" id="ABBRID0EMKAK" xlink:type="simple">GZCC</abbrev> 24–0147), indicating that <abbrev xmlns:xlink="http://www.w3.org/1999/xlink" content-type="institution" xlink:title="Guizhou Culture Collection" id="ABBRID0ERKAK" xlink:type="simple">GZCC</abbrev> 23–0079 and <abbrev xmlns:xlink="http://www.w3.org/1999/xlink" content-type="institution" xlink:title="Guizhou Culture Collection" id="ABBRID0EWKAK" xlink:type="simple">GZCC</abbrev> 23–0148 represent a distinct species. Therefore, we propose <italic><tp:taxon-name><tp:taxon-name-part taxon-name-part-type="genus" reg="Neohelicomyces">Neohelicomyces</tp:taxon-name-part><tp:taxon-name-part taxon-name-part-type="species" reg="maolanensis">maolanensis</tp:taxon-name-part></tp:taxon-name></italic> (<abbrev xmlns:xlink="http://www.w3.org/1999/xlink" content-type="institution" xlink:title="Guizhou Culture Collection" id="ABBRID0EGLAK" xlink:type="simple">GZCC</abbrev> 23–0079 and <abbrev xmlns:xlink="http://www.w3.org/1999/xlink" content-type="institution" xlink:title="Guizhou Culture Collection" id="ABBRID0ELLAK" xlink:type="simple">GZCC</abbrev> 23–0148) as a novel species based on molecular and morphological evidence.</p></tp:treatment-sec><tp:treatment-sec><!--Section generated to contain objects referenced in tp:taxon-treatment.--><fig id="F1" position="float" orientation="portrait"><object-id xmlns:xlink="http://www.w3.org/1999/xlink" content-type="doi" xlink:type="simple">10.3897/mycokeys.112.140211.figure1</object-id><object-id xmlns:xlink="http://www.w3.org/1999/xlink" content-type="arpha" xlink:type="simple">4CBE22C0-7751-5AA7-9155-1BFD37A877C6</object-id><label>Figure 1.</label><caption><p>Phylogram generated from the best scoring of the RAxML tree based on the combined LSU, ITS, <italic>tef</italic>1-α, and <italic>rpb</italic>2 sequence dataset, indicating <italic><tp:taxon-name><tp:taxon-name-part taxon-name-part-type="genus" reg="Helicosporium">Helicosporium</tp:taxon-name-part></tp:taxon-name></italic> and <italic><tp:taxon-name><tp:taxon-name-part taxon-name-part-type="genus" reg="Neohelicomyces">Neohelicomyces</tp:taxon-name-part></tp:taxon-name></italic> species. <italic><tp:taxon-name><tp:taxon-name-part taxon-name-part-type="genus" reg="Botryosphaeria">Botryosphaeria</tp:taxon-name-part><tp:taxon-name-part taxon-name-part-type="species" reg="agaves">agaves</tp:taxon-name-part></tp:taxon-name></italic> (<named-content xmlns:xlink="http://www.w3.org/1999/xlink" content-type="dwc:institutional_code" xlink:title="Mae Fah Luang University Culture Collection" xlink:href="http://grbio.org/institution/mae-fah-luang-university-culture-collection" xlink:type="simple">MFLUCC</named-content> 10–0051) and <italic><tp:taxon-name><tp:taxon-name-part taxon-name-part-type="genus" reg="Botryosphaeria">B.</tp:taxon-name-part><tp:taxon-name-part taxon-name-part-type="species" reg="dothidea">dothidea</tp:taxon-name-part></tp:taxon-name></italic> (CBS 115476) were selected as outgroup taxa. Bootstrap support values from maximum likelihood (<abbrev xmlns:xlink="http://www.w3.org/1999/xlink" xlink:title="maximum likelihood" id="ABBRID0E3NDI" xlink:type="simple">ML</abbrev>) equal to or greater than 75% and Bayesian posterior probabilities (PP) equal to or greater than 0.95 are shown near the nodes as <abbrev xmlns:xlink="http://www.w3.org/1999/xlink" xlink:title="maximum likelihood" id="ABBRID0EAODI" xlink:type="simple">ML</abbrev>/PP, respectively. “<sup>T</sup>” denotes ex-holotype strains. New species are in bold blue.</p></caption><graphic xmlns:xlink="http://www.w3.org/1999/xlink" xlink:href="mycokeys-112-081-g001.jpg" position="float" orientation="portrait" xlink:type="simple" id="oo_1217274.jpg"><uri content-type="original_file" xlink:type="simple">https://binary.pensoft.net/fig/1217274</uri></graphic></fig></tp:treatment-sec><ref-list><ref id="B10"><mixed-citation xmlns:xlink="http://www.w3.org/1999/xlink" xlink:type="simple"><person-group><name name-style="western"><surname>Crous</surname><given-names>P</given-names></name><name name-style="western"><surname>Schumacher</surname><given-names>RK</given-names></name><name name-style="western"><surname>Akulov</surname><given-names>A</given-names></name><name name-style="western"><surname>Thangavel</surname><given-names>R</given-names></name><name name-style="western"><surname>Hernández-Restrepo</surname><given-names>M</given-names></name><name name-style="western"><surname>Carnegie</surname><given-names>A</given-names></name><name name-style="western"><surname>Cheewangkoon</surname><given-names>R</given-names></name><name name-style="western"><surname>Wingfield</surname><given-names>MJ</given-names></name><name name-style="western"><surname>Summerell</surname><given-names>BA</given-names></name><name name-style="western"><surname>Quaedvlieg</surname><given-names>W</given-names></name><name name-style="western"><surname>Coutinho</surname><given-names>TA</given-names></name><name name-style="western"><surname>Roux</surname><given-names>J</given-names></name><name name-style="western"><surname>Wood</surname><given-names>AR</given-names></name><name name-style="western"><surname>Giraldo</surname><given-names>A</given-names></name><name name-style="western"><surname>Groenewald</surname><given-names>JZ</given-names></name></person-group> (<year>2019a</year>) <article-title>New and interesting fungi. 2.</article-title><source>Fungal Systematics and Evolution</source><volume>3</volume>(<issue>1</issue>): <fpage>57</fpage>–<lpage>134</lpage>. <ext-link xlink:href="10.3114/fuse.2019.03.06" ext-link-type="doi" xlink:type="simple">https://doi.org/10.3114/fuse.2019.03.06</ext-link></mixed-citation></ref></ref-list></tp:taxon-treatment>
