# Supplementary material for: ﻿Novel Helicosporium and Neohelicomyces (Tubeufiaceae, Tubeufiales) species from terrestrial habitats in China and Thailand
Source: MycoKeys. 2025 Jan 10;112:81–101. doi: 10.3897/mycokeys.112.140211 (PMC11742100; doi:10.3897/mycokeys.112.140211)
Supplement: XML Treatment for Neohelicomyces subtropicus [file mycokeys.112.140211-treatment3.xml]

<!DOCTYPE tp:taxon-treatment
  PUBLIC "-//TaxonX//DTD Taxonomic Treatment Publishing DTD v0 20100105//EN" "tax-treatment-NSO.dtd">
<tp:taxon-treatment xmlns:tp="http://www.plazi.org/taxpub"><tp:treatment-meta><kwd-group><label>Taxon classification</label><kwd>
                <named-content content-type="kingdom">Fungi</named-content>
              </kwd><kwd>
                <named-content content-type="order">Tubeufiales</named-content>
              </kwd><kwd>
                <named-content content-type="family">Tubeufiaceae</named-content>
              </kwd></kwd-group><mixed-citation publication-type="journal"><person-group><name><surname>Peng</surname><given-names>Tao</given-names></name><name><surname>Lu</surname><given-names>Yong-Zhong</given-names></name><name><surname>Bai</surname><given-names>Song</given-names></name><name><surname>Zhang</surname><given-names>Jing-Yi</given-names></name><name><surname>Xiao</surname><given-names>Xing-Juan</given-names></name><name><surname>Wu</surname><given-names>Na</given-names></name><name><surname>Ma</surname><given-names>Jian</given-names></name></person-group><article-title>﻿Novel <italic><tp:taxon-name><tp:taxon-name-part taxon-name-part-type="genus" reg="Helicosporium">Helicosporium</tp:taxon-name-part></tp:taxon-name></italic> and <italic><tp:taxon-name><tp:taxon-name-part taxon-name-part-type="genus" reg="Neohelicomyces">Neohelicomyces</tp:taxon-name-part></tp:taxon-name></italic> (<tp:taxon-name><tp:taxon-name-part taxon-name-part-type="family">Tubeufiaceae</tp:taxon-name-part></tp:taxon-name>, <tp:taxon-name><tp:taxon-name-part taxon-name-part-type="order">Tubeufiales</tp:taxon-name-part></tp:taxon-name>) species from terrestrial habitats in China and Thailand</article-title><source>MycoKeys</source><day>10</day><month>01</month><year>2025</year><volume>112</volume><fpage>81</fpage><lpage>101</lpage><pub-id pub-id-type="doi">10.3897/mycokeys.112.140211</pub-id></mixed-citation></tp:treatment-meta><tp:nomenclature><label>﻿</label><tp:taxon-name>
              <object-id xmlns:xlink="http://www.w3.org/1999/xlink" content-type="arpha" xlink:type="simple">3AECE0E3-1CB6-506C-ABE1-2BD401CF2587</object-id>
              <tp:taxon-name-part taxon-name-part-type="genus" reg="Neohelicomyces">Neohelicomyces</tp:taxon-name-part>
              <tp:taxon-name-part taxon-name-part-type="species" reg="subtropicus">subtropicus</tp:taxon-name-part>
              <object-id xmlns:xlink="http://www.w3.org/1999/xlink" content-type="mycobank" xlink:type="simple">902922</object-id>
              <object-id xmlns:xlink="http://www.w3.org/1999/xlink" xlink:type="simple">Facesoffungi Number: FoF16910</object-id>
            </tp:taxon-name><tp:taxon-authority>J. Ma &amp; Y.Z. Lu</tp:taxon-authority><tp:taxon-status xmlns:xlink="http://www.w3.org/1999/xlink" xlink:type="simple">sp. nov.</tp:taxon-status><xref ref-type="fig" rid="F4">Fig. 4</xref></tp:nomenclature><tp:treatment-sec sec-type="Holotype" id="SECID0EBNAK"><title>Holotype.</title><p>HKAS 128847.</p></tp:treatment-sec><tp:treatment-sec sec-type="etymology" id="SECID0EGNAK"><title>Etymology.</title><p>‘‘<italic><tp:taxon-name><tp:taxon-name-part taxon-name-part-type="genus" reg="Neohelicomyces"/><tp:taxon-name-part taxon-name-part-type="species" reg="subtropicus">subtropicus</tp:taxon-name-part></tp:taxon-name></italic>’’ named after the climate from which the holotype was found.</p></tp:treatment-sec><tp:treatment-sec sec-type="description" id="SECID0EWNAK"><title>Description.</title><p><bold><italic>Saprobic</italic></bold> on decaying wood in a forest. <bold><italic>Sexual morph</italic></bold> Undetermined. <bold><italic>Asexual morph</italic></bold> Hyphomycetous, helicosporous. <bold><italic>Colonies</italic></bold> on natural substrate superficial, effuse, solitary, gregarious, white to pale brown. <bold><italic>Mycelium</italic></bold> partly immersed, partly superficial, composed of pale brown to brown, branched, septate, guttulate, smooth. <bold><italic>Conidiophores</italic></bold> up to 420 μm long, 2.5–5.5 μm wide (x̄ = 3.5 μm, n = 30), macronematous, mononematous, erect, solitary or in a group, cylindrical, long or short, tapering at tip, flexuous, mostly branched, septate, slightly constricted at septa, hyaline to pale brown at base, becoming hyaline toward apex, smooth-walled, thick-walled. <bold><italic>Conidiogenous cells</italic></bold> 10.5–19.5 μm long, 2–5.5 μm wide (x̄ = 15.5 × 3.5 μm, n = 35), holoblastic, monoblastic to polyblastic, integrated, intercalary or terminal, cylindrical or subcylindrical, with a denticulate protrusion, truncate at apex after conidial secession, hyaline to pale brown, smooth-walled. <bold><italic>Conidia</italic></bold> solitary, acropleurogenous, helicoid, dry, tapering towards the rounded ends, developing on tooth-like protrusions, 14.5–16.5 μm diam. and conidial filament 1.5–3 μm wide (x̄ = 15.5 × 2 μm, n = 25), 87–132 μm long (x̄ = 110.5 μm, n = 25), aseptate, tightly coiled 2–2<sup>3</sup>/<sub>4</sub> times, becoming loosely coiled when the conidia are young in water and not becoming loose when the conidia mature in water, guttulate, hyaline, smooth-walled.</p><fig id="F4" position="float" orientation="portrait"><object-id xmlns:xlink="http://www.w3.org/1999/xlink" content-type="doi" xlink:type="simple">10.3897/mycokeys.112.140211.figure4</object-id><object-id xmlns:xlink="http://www.w3.org/1999/xlink" content-type="arpha" xlink:type="simple">06AF67C5-43BF-58E4-9288-F246B96D6C16</object-id><label>Figure 4.</label><caption><p><italic><tp:taxon-name><tp:taxon-name-part taxon-name-part-type="genus" reg="Neohelicomyces">Neohelicomyces</tp:taxon-name-part><tp:taxon-name-part taxon-name-part-type="species" reg="subtropicus">subtropicus</tp:taxon-name-part></tp:taxon-name></italic> (HKAS 128847, holotype) <bold>a</bold> colonies on the host surface <bold>b–e</bold> conidiophores, conidiogenous cells with conidia <bold>f, g, i</bold> conidiogenous cells <bold>j–n</bold> conidia <bold>h</bold> germinated conidium <bold>o, p</bold> surface and reverse colonies on <abbrev xmlns:xlink="http://www.w3.org/1999/xlink" xlink:title="potato dextrose agar" id="ABBRID0EKQAK" xlink:type="simple">PDA</abbrev> after 46 days of incubation at 25 °C. Scale bars: 100 μm (<bold>b</bold>); 20 μm (<bold>c–h, j–m</bold>); 10 μm (<bold>i, n</bold>).</p></caption><graphic xmlns:xlink="http://www.w3.org/1999/xlink" xlink:href="mycokeys-112-081-g004.jpg" position="float" orientation="portrait" xlink:type="simple" id="oo_1217277.jpg"><uri content-type="original_file" xlink:type="simple">https://binary.pensoft.net/fig/1217277</uri></graphic></fig></tp:treatment-sec><tp:treatment-sec sec-type="description" id="SECID0EZQAK"><title>Culture characteristics.</title><p>Conidia germinated on <abbrev xmlns:xlink="http://www.w3.org/1999/xlink" xlink:title="potato dextrose agar" id="ABBRID0E6QAK" xlink:type="simple">PDA</abbrev>, producing germ tubes within 12 hours. <italic>Colonies</italic> on <abbrev xmlns:xlink="http://www.w3.org/1999/xlink" xlink:title="potato dextrose agar" id="ABBRID0EFRAK" xlink:type="simple">PDA</abbrev> reached a diameter of 44 mm after 46 days of incubation at 25 °C, exhibiting an irregular shape with a flat surface and undulate margin, pale brown to black brown in <abbrev xmlns:xlink="http://www.w3.org/1999/xlink" xlink:title="potato dextrose agar" id="ABBRID0EJRAK" xlink:type="simple">PDA</abbrev> medium.</p></tp:treatment-sec><tp:treatment-sec sec-type="material" id="SECID0ENRAK"><title>Material examined.</title><p>China • Guizhou Province, Qiannan Buyi and Miao Autonomous Prefecture, Libo County, on rotting wood in a terrestrial habitat, 10 April 2022, Jian Ma, MN2 (HKAS 128847, holotype), ex-type living culture <abbrev xmlns:xlink="http://www.w3.org/1999/xlink" content-type="institution" xlink:title="Guizhou Culture Collection" id="ABBRID0ETRAK" xlink:type="simple">GZCC</abbrev> 23–0076; • Ibid., MN2.1 (<abbrev xmlns:xlink="http://www.w3.org/1999/xlink" content-type="institution" xlink:title="Guizhou Academy of Agriculture Sciences" id="ABBRID0EYRAK" xlink:type="simple">GZAAS</abbrev> 23–0632, paratype), ex-paratype living culture <abbrev xmlns:xlink="http://www.w3.org/1999/xlink" content-type="institution" xlink:title="Guizhou Culture Collection" id="ABBRID0E4RAK" xlink:type="simple">GZCC</abbrev> 23–0147.</p></tp:treatment-sec><tp:treatment-sec sec-type="notes" id="SECID0ECSAK"><title>Notes.</title><p>Phylogenetically, our new isolates (<abbrev xmlns:xlink="http://www.w3.org/1999/xlink" content-type="institution" xlink:title="Guizhou Culture Collection" id="ABBRID0EISAK" xlink:type="simple">GZCC</abbrev> 23–0076 and <abbrev xmlns:xlink="http://www.w3.org/1999/xlink" content-type="institution" xlink:title="Guizhou Culture Collection" id="ABBRID0ENSAK" xlink:type="simple">GZCC</abbrev> 23–0147) formed a sister clade with <italic><tp:taxon-name><tp:taxon-name-part taxon-name-part-type="genus" reg="Neohelicomyces">N.</tp:taxon-name-part><tp:taxon-name-part taxon-name-part-type="species" reg="helicosporus">helicosporus</tp:taxon-name-part></tp:taxon-name></italic> (<abbrev xmlns:xlink="http://www.w3.org/1999/xlink" content-type="institution" xlink:title="Guizhou Culture Collection" id="ABBRID0E4SAK" xlink:type="simple">GZCC</abbrev> 23–0633 and <abbrev xmlns:xlink="http://www.w3.org/1999/xlink" content-type="institution" xlink:title="Guizhou Culture Collection" id="ABBRID0ECTAK" xlink:type="simple">GZCC</abbrev> 23–0634) and <italic><tp:taxon-name><tp:taxon-name-part taxon-name-part-type="genus" reg="Neohelicomyces">N.</tp:taxon-name-part><tp:taxon-name-part taxon-name-part-type="species" reg="hyalosporus">hyalosporus</tp:taxon-name-part></tp:taxon-name></italic> (<abbrev xmlns:xlink="http://www.w3.org/1999/xlink" content-type="institution" xlink:title="Guizhou Culture Collection" id="ABBRID0ESTAK" xlink:type="simple">GZCC</abbrev> 16–0086) (Fig. <xref ref-type="fig" rid="F1">1</xref>). A comparison of the ITS, LSU, <italic>tef</italic>1-α, and <italic>rpb</italic>2 sequence data between our strain (<abbrev xmlns:xlink="http://www.w3.org/1999/xlink" content-type="institution" xlink:title="Guizhou Culture Collection" id="ABBRID0E6TAK" xlink:type="simple">GZCC</abbrev> 23–0076) and <italic><tp:taxon-name><tp:taxon-name-part taxon-name-part-type="genus" reg="Neohelicomyces">N.</tp:taxon-name-part><tp:taxon-name-part taxon-name-part-type="species" reg="hyalosporus">hyalosporus</tp:taxon-name-part></tp:taxon-name></italic> (<abbrev xmlns:xlink="http://www.w3.org/1999/xlink" content-type="institution" xlink:title="Guizhou Culture Collection" id="ABBRID0EPUAK" xlink:type="simple">GZCC</abbrev> 16–0086) revealed nucleotide base differences of 29/515 bp (5.6%, including 12 gaps), 1/842 bp (0.1%, without gap), 21/912 bp (2.3%, including one gap), and 22/1045 bp (2.1%, without gap), respectively. Morphologically, our newly collected specimen (HKAS 128847) differs from <italic><tp:taxon-name><tp:taxon-name-part taxon-name-part-type="genus" reg="Neohelicomyces">N.</tp:taxon-name-part><tp:taxon-name-part taxon-name-part-type="species" reg="helicosporus">helicosporus</tp:taxon-name-part></tp:taxon-name></italic> (HKAS 134923) and <italic><tp:taxon-name><tp:taxon-name-part taxon-name-part-type="genus" reg="Neohelicomyces">N.</tp:taxon-name-part><tp:taxon-name-part taxon-name-part-type="species" reg="hyalosporus">hyalosporus</tp:taxon-name-part></tp:taxon-name></italic> (HKAS 97441) in having longer conidiophores (up to 420 μm vs. 105–199 μm and 210–290 μm, respectively) (<xref ref-type="bibr" rid="B35">Lu et al. 2018b</xref>; <xref ref-type="bibr" rid="B43">Ma et al. 2024a</xref>). Additionally, <italic><tp:taxon-name><tp:taxon-name-part taxon-name-part-type="genus" reg="Neohelicomyces">Neohelicomyces</tp:taxon-name-part><tp:taxon-name-part taxon-name-part-type="species" reg="subtropicus">subtropicus</tp:taxon-name-part></tp:taxon-name></italic> exhibits branched conidiophores, which are absent in <italic><tp:taxon-name><tp:taxon-name-part taxon-name-part-type="genus" reg="Neohelicomyces">N.</tp:taxon-name-part><tp:taxon-name-part taxon-name-part-type="species" reg="helicosporus">helicosporus</tp:taxon-name-part></tp:taxon-name></italic> and <italic><tp:taxon-name><tp:taxon-name-part taxon-name-part-type="genus" reg="Neohelicomyces">N.</tp:taxon-name-part><tp:taxon-name-part taxon-name-part-type="species" reg="hyalosporus">hyalosporus</tp:taxon-name-part></tp:taxon-name></italic> (<xref ref-type="bibr" rid="B35">Lu et al. 2018b</xref>; <xref ref-type="bibr" rid="B43">Ma et al. 2024a</xref>). Therefore, we propose <italic><tp:taxon-name><tp:taxon-name-part taxon-name-part-type="genus" reg="Neohelicomyces">Neohelicomyces</tp:taxon-name-part><tp:taxon-name-part taxon-name-part-type="species" reg="subtropicus">subtropicus</tp:taxon-name-part></tp:taxon-name></italic> as a new species based on morphological comparison and multi-gene phylogenetic analysis.</p></tp:treatment-sec><tp:treatment-sec><!--Section generated to contain objects referenced in tp:taxon-treatment.--><fig id="F1" position="float" orientation="portrait"><object-id xmlns:xlink="http://www.w3.org/1999/xlink" content-type="doi" xlink:type="simple">10.3897/mycokeys.112.140211.figure1</object-id><object-id xmlns:xlink="http://www.w3.org/1999/xlink" content-type="arpha" xlink:type="simple">4CBE22C0-7751-5AA7-9155-1BFD37A877C6</object-id><label>Figure 1.</label><caption><p>Phylogram generated from the best scoring of the RAxML tree based on the combined LSU, ITS, <italic>tef</italic>1-α, and <italic>rpb</italic>2 sequence dataset, indicating <italic><tp:taxon-name><tp:taxon-name-part taxon-name-part-type="genus" reg="Helicosporium">Helicosporium</tp:taxon-name-part></tp:taxon-name></italic> and <italic><tp:taxon-name><tp:taxon-name-part taxon-name-part-type="genus" reg="Neohelicomyces">Neohelicomyces</tp:taxon-name-part></tp:taxon-name></italic> species. <italic><tp:taxon-name><tp:taxon-name-part taxon-name-part-type="genus" reg="Botryosphaeria">Botryosphaeria</tp:taxon-name-part><tp:taxon-name-part taxon-name-part-type="species" reg="agaves">agaves</tp:taxon-name-part></tp:taxon-name></italic> (<named-content xmlns:xlink="http://www.w3.org/1999/xlink" content-type="dwc:institutional_code" xlink:title="Mae Fah Luang University Culture Collection" xlink:href="http://grbio.org/institution/mae-fah-luang-university-culture-collection" xlink:type="simple">MFLUCC</named-content> 10–0051) and <italic><tp:taxon-name><tp:taxon-name-part taxon-name-part-type="genus" reg="Botryosphaeria">B.</tp:taxon-name-part><tp:taxon-name-part taxon-name-part-type="species" reg="dothidea">dothidea</tp:taxon-name-part></tp:taxon-name></italic> (CBS 115476) were selected as outgroup taxa. Bootstrap support values from maximum likelihood (<abbrev xmlns:xlink="http://www.w3.org/1999/xlink" xlink:title="maximum likelihood" id="ABBRID0E3NDI" xlink:type="simple">ML</abbrev>) equal to or greater than 75% and Bayesian posterior probabilities (PP) equal to or greater than 0.95 are shown near the nodes as <abbrev xmlns:xlink="http://www.w3.org/1999/xlink" xlink:title="maximum likelihood" id="ABBRID0EAODI" xlink:type="simple">ML</abbrev>/PP, respectively. “<sup>T</sup>” denotes ex-holotype strains. New species are in bold blue.</p></caption><graphic xmlns:xlink="http://www.w3.org/1999/xlink" xlink:href="mycokeys-112-081-g001.jpg" position="float" orientation="portrait" xlink:type="simple" id="oo_1217274.jpg"><uri content-type="original_file" xlink:type="simple">https://binary.pensoft.net/fig/1217274</uri></graphic></fig></tp:treatment-sec><ref-list><ref id="B35"><mixed-citation xmlns:xlink="http://www.w3.org/1999/xlink" xlink:type="simple"><person-group><name name-style="western"><surname>Lu</surname><given-names>YZ</given-names></name><name name-style="western"><surname>Liu</surname><given-names>JK</given-names></name><name name-style="western"><surname>Hyde</surname><given-names>KD</given-names></name><name name-style="western"><surname>Jeewon</surname><given-names>R</given-names></name><name name-style="western"><surname>Kang</surname><given-names>JC</given-names></name><name name-style="western"><surname>Fan</surname><given-names>C</given-names></name><name name-style="western"><surname>Boonmee</surname><given-names>S</given-names></name><name name-style="western"><surname>Bhat</surname><given-names>DJ</given-names></name><name name-style="western"><surname>Luo</surname><given-names>ZL</given-names></name><name name-style="western"><surname>Lin</surname><given-names>CG</given-names></name><name name-style="western"><surname>Eungwanichayapant</surname><given-names>PD</given-names></name></person-group> (<year>2018b</year>) <article-title>A taxonomic reassessment of <tp:taxon-name><tp:taxon-name-part taxon-name-part-type="order">Tubeufiales</tp:taxon-name-part></tp:taxon-name> based on multi-locus phylogeny and morphology.</article-title><source>Fungal Diversity</source><volume>92</volume>(<issue>1</issue>): <fpage>131</fpage>–<lpage>344</lpage>. <ext-link xlink:href="10.1007/s13225-018-0411-y" ext-link-type="doi" xlink:type="simple">https://doi.org/10.1007/s13225-018-0411-y</ext-link></mixed-citation></ref><ref id="B43"><mixed-citation xmlns:xlink="http://www.w3.org/1999/xlink" xlink:type="simple"><person-group><name name-style="western"><surname>Ma</surname><given-names>J</given-names></name><name name-style="western"><surname>Gomdola</surname><given-names>D</given-names></name><name name-style="western"><surname>Boonmee</surname><given-names>S</given-names></name><name name-style="western"><surname>Shen</surname><given-names>HW</given-names></name><name name-style="western"><surname>Tang</surname><given-names>X</given-names></name><name name-style="western"><surname>Lu</surname><given-names>YZ</given-names></name><name name-style="western"><surname>Hyde</surname><given-names>KD</given-names></name></person-group> (<year>2024a</year>) <article-title>Three new species of <italic><tp:taxon-name><tp:taxon-name-part taxon-name-part-type="genus">Neohelicomyces</tp:taxon-name-part></tp:taxon-name></italic> (<tp:taxon-name><tp:taxon-name-part taxon-name-part-type="order">Tubeufiales</tp:taxon-name-part></tp:taxon-name>, <tp:taxon-name><tp:taxon-name-part taxon-name-part-type="family">Tubeufiaceae</tp:taxon-name-part></tp:taxon-name>) from freshwater and terrestrial habitats in China.</article-title><source>MycoKeys</source><volume>105</volume>: <fpage>317</fpage>–<lpage>336</lpage>. <ext-link xlink:href="10.3897/mycokeys.105.124129" ext-link-type="doi" xlink:type="simple">https://doi.org/10.3897/mycokeys.105.124129</ext-link></mixed-citation></ref></ref-list></tp:taxon-treatment>
